# Supplementary material for: Pidotimod alleviated experimental autoimmune encephalomyelitis by regulating the balance of splenic lymphocytes
Source: BMC Immunol. 2025 Jul 21;26:53. doi: 10.1186/s12865-025-00736-1 (PMC12281762; doi:10.1186/s12865-025-00736-1)
Supplement: Supplementary file 1 — Supplementary Material 1. [file 12865_2025_736_MOESM1_ESM.xlsx]

## Sheet: Sheet1
Figure	Analytical method	analysis result	Passed normality test (alpha=0.05)?
Fig1C	Ordinary two-way ANOVA	F (10, 176) = 3.744, P<0.001	Yes
Fig1D	Ordinary two-way ANOVA	F (10, 176) = 3.100, P=0.0012	Yes
Fig1E	Ordinary two-way ANOVA	F (10, 176) = 16.03, P<0.001	Yes
Fig1F	Mann Whitney U test	U=2.5, P<0.001	No
Fig1G	Mann Whitney U test	U=2, P=0.0002	No
Fig1H	Mann Whitney U test	U=2, P=0.0002	No
Fig2F	Mann Whitney U test	U=0, P=0.03	Yes
Fig2H	Mann Whitney U test	U=0, P=0.03	Yes
Fig3D	Ordinary one-way ANOVA	F (2, 6) = 9.272, P=0.01	Yes
Fig3F	Ordinary one-way ANOVA	F (2, 6) = 11.58, P=0.009	Yes
Fig3H	Ordinary one-way ANOVA	F (2, 6) = 40.85, P<0.001	Yes
Fig3J	Ordinary one-way ANOVA	F (2, 6) = 20.29, P=0.002	Yes
Fig4G	Unpaired t test	t=1.486, df=6, P=0.19	Yes
Fig4H	Unpaired t test	t=1.951, df=6, P=0.1	Yes
Fig4I	Unpaired t test	t=2.938, df=6, P=0.03	Yes
Fig4J	Mann Whitney U test	U=0, P=0.03	No
Fig5G	Unpaired t test	t=1.277, df=6, P=0.25	Yes
Fig5H	Unpaired t test	t=0.6370, df=6, P=0.55	Yes
Fig5I	Unpaired t test	t=2.702, df=6，P=0.04	Yes
Fig5J	Unpaired t test	t=0.5673, df=6, P=0.59	Yes
Fig6F	Unpaired t test	t=0.01770, df=4, P=0.99	Yes
Fig6G	Unpaired t test	t=2.852, df=4, P=0.05	Yes
Fig6H	Unpaired t test	t=7.809, df=4, P=0.001	Yes
Fig6I	Unpaired t test	t=3.904, df=4, P=0.02	Yes
Fig7F	Unpaired t test	t=1.281, df=6, P=0.25	Yes
Fig7G	Mann Whitney U test	U=5, P=0.49	No
Fig7H	Unpaired t test	t=3.275, df=6, P=0.02	Yes
Fig7I	Unpaired t test	t=2.972, df=6, P=0.02	Yes
Fig8F	Unpaired t test	t=0.8375, df=6, P=0.43	Yes
Fig8G	Unpaired t test	t=0.2379, df=6, P=0.82	Yes
Fig8H	Unpaired t test	t=2.778, df=6, P=0.03	Yes
Fig8I	Unpaired t test	t=1.335, df=6, P=0.23	Yes
